# Supplementary material for: A heel-strike real-time auditory feedback device to promote motor learning in children who have cerebral palsy: a pilot study to test device accuracy and feasibility to use a music and dance-based learning paradigm
Source: Pilot Feasibility Stud. 2018 Jan 29;4:42. doi: 10.1186/s40814-018-0229-0 (PMC5789741; doi:10.1186/s40814-018-0229-0)
Supplement: Supplementary file 1 — Data for individual trials for typically developing children (XLSX 11 kb) [file 40814_2018_229_MOESM1_ESM.xlsx]

## Sheet: Sheet1
Subject	Trial	Foot (R/L) R=0, L=1	Accuracy	Actual number of heel strikes	Measured number of heel strikes	Missed heel strikes	False heel strikes	True Positive (TP)	True Negative (TN)	False Positive (FP)	False Negative (FN)
H1	1	1	100	16	16	0	0	16	0	0	0
H1	1	0	94.1176	17	16	1	0	16	0	0	1
H1	2	1	85.7143	12	14	0	2	12	0	2	0
H1	2	0	80	10	8	2	0	8	0	0	2
H1	3	1	100	20	20	0	0	20	0	0	0
H1	3	0	100	21	21	0	0	21	0	0	0
H1	4	1	100	7	7	0	0	7	6	0	0
H1	4	0	100	8	8	0	0	8	5	0	0
H2	1	1	100	20	20	0	0	20	20	0	0
H2	1	0	97.5	20	19	1	0	19	20	0	1
H2	2	1	100	18	18	0	0	18	18	0	0
H2	3	1	100	16	16	0	0	16	16	0	0
H2	3	0	100	18	18	0	0	18	18	0	0
H2	4	1	100	7	7	0	0	7	14	0	0
H2	4	0	100	8	8	0	0	8	16	0	0
H3	1	1	92.8571	14	13	1	0	13	0	0	1
H3	1	0	100	12	12	0	0	12	0	0	0
H3	2	1	68.421	13	19	0	6	13	0	6	0
H3	2	0	100	13	13	0	0	13	0	0	0
H3	3	1	90.9091	10	11	0	1	10	0	1	0
H3	3	0	90	9	10	0	1	9	0	0	1
H3	4	1	100	6	6	0	0	6	6	0	0
H3	4	0	100	8	8	0	0	8	8	0	0
H4	1	1	100	12	12	0	0	12	12	0	0
H4	1	0	100	11	11	0	0	11	11	0	0
H4	3	1	100	15	15	0	0	15	15	0	0
H4	3	0	96.6667	15	16	0	1	15	14	1	0
H4	4	1	100	6	6	0	0	6	12	0	0
H4	4	0	100	6	6	0	0	6	12	0	0
H5	1	1	100	14	14	0	0	14	0	0	0
H5	1	0	100	15	15	0	0	15	0	0	0
H5	2	1	100	13	13	0	0	13	0	0	0
H5	2	0	92.3077	12	13	0	1	12	0	1	0
H5	3	1	100	16	16	0	0	16	0	0	0
H5	3	0	100	17	17	0	0	17	0	0	0
H5	4	1	100	7	7	0	0	7	7	0	0
H5	4	0	100	7	7	0	0	7	7	0	0
H8	1	1	92.8571	14	16	0	2	14	12	2	0
H8	1	0	100	12	12	0	0	12	12	0	0
H8	2	1	97.6191	21	22	0	1	21	20	1	0
H8	2	0	96.875	16	17	0	1	16	15	1	0
H8	3	1	100	21	21	0	0	21	21	0	0
H8	3	0	100	5	5	0	0	5	10	0	0
H9	1	1	100	17	17	0	0	20	0	0	0
H9	1	0	95	20	19	1	0	19	0	0	1
H9	2	1	100	18	18	0	0	18	0	0	0
H9	3	1	100	16	16	0	0	16	0	0	0
H9	3	0	100	18	18	0	0	18	0	0	0
H9	4	1	100	7	7	0	0	7	7	0	0
H9	4	0	100	8	8	0	0	8	8	0	0
H10	1	1	100	26	26	0	0	26	26	0	0
H10	1	0	100	26	26	0	0	26	26	0	0
H10	2	1	100	22	22	0	0	22	22	0	0
H10	2	0	100	24	24	0	0	24	24	0	0
H10	3	1	100	21	21	0	0	21	21	0	0
H10	3	0	100	18	18	0	0	18	18	0	0
H10	4	1	100	10	10	0	0	10	10	0	0
H10	4	0	100	8	8	0	0	8	8	0	0
