# Supplementary material for: A heel-strike real-time auditory feedback device to promote motor learning in children who have cerebral palsy: a pilot study to test device accuracy and feasibility to use a music and dance-based learning paradigm
Source: Pilot Feasibility Stud. 2018 Jan 29;4:42. doi: 10.1186/s40814-018-0229-0 (PMC5789741; doi:10.1186/s40814-018-0229-0)
Supplement: Supplementary file 2 — Data for individual trials for children with CP (XLSX 10 kb) [file 40814_2018_229_MOESM2_ESM.xlsx]

## Sheet: Sheet1
Subject	Trial	Foot (R/L) R=0, L=1	Accuracy	Actual number of heel strikes	Measured number of heel strikes	Missed heel strikes	False heel strikes	True Positive (TP)	True Negative (TN)	False Positive (FP)	False Negative (FN)
E1	1	1	100	35	35	0	0	35	0	0	0
E1	2	1	88.68	50	50	3	3	47	0	3	3
E1	3	0	92.06	59	62	1	4	58	0	4	1
E2	1	0	91.67	11	12	0	1	11	0	1	0
E2	2	0	100	17	17	0	0	17	0	0	0
E3	1	1	100	20	20	0	0	20	0	0	0
E3	1	0	100	19	19	0	0	19	0	0	0
E3	2	1	100	16	16	0	0	16	0	0	0
E3	2	0	85.71	18	21	0	3	18	0	3	0
E3	3	1	100	16	16	0	0	16	0	0	0
E3	3	0	100	16	16	0	0	16	0	0	0
E3	4	1	100	14	14	0	0	14	14	0	0
E3	4	0	100	14	14	0	0	14	14	0	0
